# Supplementary material for: Maize FERONIA‐like receptor genes are involved in the response of multiple disease resistance in maize
Source: Mol Plant Pathol. 2022 May 21;23(9):1331–45. doi: 10.1111/mpp.13232 (PMC9366073; doi:10.1111/mpp.13232)
Supplement: Supplementary file 6 — Table S2 Genetic distance in 62 CrRLK1Ls [file MPP-23-1331-s006.xlsx]

## Sheet: MatrixOutput
Table S2 Genetic distance in 62 CrRLK1Ls
	Arabidopsis_thaliana_AtFER	Arabidopsis_lyrate	Myagrum_perfoliatum	Brassica_oleracea_capitata	Gossypium_raimondii	Gossypium_hirsutum	Manihot_esculenta	Citrus_clementina	Vigna_unguiculata	Glycine_max	Malus_domestica	Populus_trichocarpa	Salix_purpurea	Solanum_tuberosum	Carya_illinoinensis	Cucumis_sativus	Fragaria_x_ananassa	Brachypodium_sylvaticum	Brachypodium_distachyon	Triticum_aestivum	Sorghum_bicolor	Hordeum_vulgare	Nymphaea_colorata	Solanum_lycopersicum	Vitis_vinifera	Panicum_hallii	Ceratopteris_richardii	Marchantia_polymorpha	Setaria_italica	Zostera_marina	Cinnamomum_kanehirae	Spinacia_oleracea_Spov	Zea_mays_ZmFLR1	Zea_mays_ZmFLR2	Zea_mays_ZmFLR3	Zea_mays_ZmFLR4	Zea_mays_ZmFLR5	Zea_mays_ZmFLR6	Zea_mays_ZmFLR7	Zea_mays_ZmFLR8	Zea_mays_ZmFLR9	Zea_mays_ZmFLR10	Zea_mays_ZmFLR11	Zea_mays_ZmFLR12	Zea_mays_ZmFLR13	Zea_mays_ZmFLR14	Oryza_sativa_japonica_OsFLR1	Oryza_sativa_japonica_OsFLR2	Oryza_sativa_japonica_OsFLR3
Arabidopsis_thaliana_AtFER		0.00472192	0.0085082	0.0104371	0.013143	0.0131386	0.0134078	0.0139639	0.014074	0.0148605	0.0140837	0.0137993	0.0136629	0.0147902	0.0142012	0.0152758	0.0141541	0.0147583	0.0147532	0.0150142	0.0154661	0.0147692	0.0154827	0.0166037	0.0161136	0.0170701	0.0168106	0.0168408	0.0155334	0.0159791	0.0159202	0.0173294	0.0154176	0.0151813	0.0168516	0.0176868	0.0173041	0.0172191	0.0169485	0.0168652	0.0171017	0.0170713	0.0167853	0.0158265	0.0165442	0.0170166	0.0151206	0.0148332	0.0168001
Arabidopsis_lyrate	0.022779		0.00846979	0.0102095	0.0131549	0.0131727	0.0133143	0.0137541	0.0138489	0.0147185	0.0139577	0.0136901	0.0135994	0.0148089	0.0142354	0.0153168	0.0140765	0.0146916	0.0146576	0.0150134	0.0154007	0.0147895	0.0153715	0.0166967	0.016067	0.0170688	0.016752	0.0167342	0.0155098	0.0162322	0.0158667	0.0173901	0.0154209	0.0151498	0.0169331	0.017761	0.0172974	0.017197	0.0169869	0.0168669	0.0172016	0.0170085	0.0167656	0.0158385	0.0165978	0.0171053	0.0150696	0.0147984	0.0166271
Myagrum_perfoliatum	0.0819113	0.076484		0.00892557	0.0133944	0.013385	0.0136099	0.014461	0.0139396	0.0147097	0.0146931	0.014083	0.0137523	0.0153262	0.0150288	0.0153081	0.0146299	0.0151407	0.0150689	0.0153133	0.015755	0.0152269	0.0153295	0.0164488	0.0161419	0.0169645	0.0167645	0.0170775	0.0156884	0.015997	0.0162824	0.0173598	0.0155965	0.0154947	0.0170489	0.0176664	0.0175865	0.0174575	0.0168872	0.0167856	0.0173861	0.01737	0.0168473	0.0158727	0.0170259	0.0173665	0.015445	0.0151939	0.0169184
Brassica_oleracea_capitata	0.106818	0.102623	0.0773606		0.0137186	0.0137282	0.0142672	0.0147543	0.0144131	0.0152276	0.014701	0.0143168	0.013914	0.0152624	0.0155808	0.0157138	0.0149313	0.0152157	0.0151779	0.0154804	0.0158477	0.0153358	0.0156775	0.0167374	0.0162027	0.0172108	0.0168943	0.0173343	0.0158047	0.0156414	0.0160934	0.0170105	0.0157074	0.0156705	0.0171594	0.0175611	0.0173491	0.0174927	0.0171086	0.0171298	0.0175027	0.0170796	0.0170138	0.015874	0.0168783	0.017303	0.0157225	0.0153187	0.0168643
Gossypium_raimondii	0.238312	0.235698	0.24	0.261067		0.00285455	0.013376	0.0128402	0.0142563	0.0147937	0.0137556	0.0133201	0.0130735	0.0145161	0.0145435	0.0145895	0.014033	0.015261	0.0151871	0.0153978	0.0155589	0.0150251	0.0154518	0.0159231	0.0170167	0.0172557	0.0169976	0.0170169	0.0155697	0.0162602	0.0158961	0.0175029	0.0153567	0.0153003	0.0168088	0.0173782	0.0176007	0.0174587	0.0171834	0.0172616	0.0173998	0.0173443	0.0171415	0.0160751	0.0170939	0.0168429	0.0154706	0.0151946	0.0171021
Gossypium_hirsutum	0.242873	0.240275	0.245714	0.266742	0.00792752		0.0134229	0.0129278	0.0142774	0.0148469	0.0137458	0.0134476	0.0132487	0.0145374	0.0145485	0.0144833	0.0138974	0.0153203	0.0152411	0.0154252	0.015638	0.015043	0.0154242	0.0160717	0.0169486	0.0172656	0.0169746	0.0169919	0.0155736	0.0161838	0.0158397	0.0174494	0.0153753	0.0153562	0.0168261	0.017283	0.0176034	0.0174994	0.0171614	0.0172517	0.0174591	0.017397	0.0170276	0.016104	0.0171292	0.0168163	0.0155523	0.0153095	0.0171245
Manihot_esculenta	0.243429	0.236239	0.245132	0.258542	0.207289	0.208428		0.0134976	0.0127414	0.013228	0.0135942	0.0121634	0.0121712	0.0146059	0.0132241	0.0145652	0.013543	0.0151215	0.0153222	0.0151777	0.0158199	0.0151069	0.0157917	0.0153535	0.0166874	0.0164351	0.0169299	0.0166648	0.0156697	0.0159219	0.0162479	0.0171741	0.0156842	0.0155058	0.0160798	0.0171952	0.0174092	0.0171718	0.0164442	0.0166542	0.0168313	0.0169924	0.0167738	0.0155569	0.0167202	0.0171265	0.0153696	0.0151235	0.0161668
Citrus_clementina	0.256264	0.250286	0.254566	0.265607	0.211364	0.211364	0.213879		0.014796	0.0151542	0.0139888	0.0140547	0.0136667	0.014388	0.0153046	0.0151462	0.0146756	0.0150657	0.0150041	0.0155707	0.0154249	0.0152893	0.0157822	0.0152454	0.0162821	0.0169732	0.0170381	0.0163583	0.0152034	0.0156291	0.0160043	0.017642	0.0154277	0.0153613	0.0167183	0.0171682	0.0170263	0.01722	0.0165704	0.0169255	0.0167476	0.0164728	0.0169773	0.0159773	0.0167681	0.0168865	0.0156888	0.0146873	0.0158347
Vigna_unguiculata	0.25711	0.253425	0.262258	0.269841	0.246591	0.247727	0.208191	0.262202		0.00935749	0.0137341	0.0133758	0.0134994	0.0136892	0.013635	0.014121	0.0141794	0.015246	0.015257	0.0157642	0.0157737	0.0154732	0.0167689	0.0151955	0.0166623	0.0170362	0.0160923	0.0168438	0.0157509	0.0161025	0.0161951	0.0174107	0.015478	0.0152692	0.0158871	0.0171659	0.0173146	0.0173045	0.0174088	0.0174441	0.0177935	0.016845	0.0171574	0.0161395	0.0169227	0.0167029	0.0157892	0.0151139	0.0162718
Glycine_max	0.260274	0.257732	0.26659	0.274175	0.256264	0.257403	0.212329	0.261661	0.0863636		0.0133943	0.0141162	0.0140488	0.0142794	0.0139839	0.0145944	0.0136761	0.0151823	0.0151317	0.0157017	0.0158241	0.0153277	0.0163381	0.0153182	0.0168123	0.0167726	0.0155267	0.016702	0.01573	0.0158635	0.0160712	0.0172996	0.0156245	0.0155658	0.0157831	0.016624	0.0172045	0.0172079	0.0172986	0.0174277	0.0178093	0.0166555	0.0167784	0.0163151	0.0168774	0.0167269	0.0154308	0.0153106	0.0160637
Malus_domestica	0.258286	0.252294	0.264605	0.275626	0.237172	0.239453	0.219818	0.23777	0.229807	0.224886		0.0130517	0.0131282	0.0149507	0.0143672	0.0149357	0.0125737	0.0153572	0.0154602	0.0158237	0.0155508	0.0157751	0.016345	0.0156204	0.0169106	0.0176031	0.0162389	0.0162795	0.0156585	0.0162526	0.0163599	0.017227	0.0156928	0.015711	0.0168371	0.0172556	0.0171735	0.0169662	0.0168596	0.016993	0.0170074	0.0163569	0.0160786	0.0164423	0.0166986	0.0164641	0.0156261	0.0151684	0.0167043
Populus_trichocarpa	0.257697	0.249428	0.261714	0.279545	0.214773	0.218182	0.172178	0.231818	0.217045	0.230068	0.221209		0.00819781	0.0146417	0.0131682	0.0150481	0.0135676	0.0146751	0.0148041	0.0153195	0.015168	0.0151216	0.0160571	0.0152043	0.0162741	0.0172787	0.0165023	0.0160422	0.0150613	0.0156477	0.0160754	0.0173245	0.0148659	0.0149236	0.0160887	0.017368	0.0174947	0.0177659	0.016546	0.0166696	0.0169733	0.0167131	0.0168698	0.0160641	0.0165013	0.0167229	0.0147737	0.0146014	0.0166822
Salix_purpurea	0.26082	0.252571	0.269406	0.288636	0.218182	0.221591	0.173318	0.239773	0.227273	0.236902	0.22577	0.0681044		0.0142771	0.0138536	0.0147293	0.0136216	0.0148914	0.0149797	0.0151863	0.0151713	0.0149663	0.0156415	0.0153678	0.0163961	0.0169368	0.0163401	0.016103	0.0148476	0.0159427	0.0160865	0.0170294	0.0147973	0.0148481	0.0162597	0.0173605	0.0175923	0.0177362	0.0165276	0.0166553	0.0166761	0.0166982	0.0170904	0.0165185	0.016506	0.0168969	0.0148448	0.0145123	0.0168026
Solanum_tuberosum	0.278351	0.275862	0.292767	0.295325	0.261117	0.263398	0.256293	0.25	0.27252	0.275744	0.26659	0.260571	0.270857		0.0147028	0.0152106	0.0144278	0.0154085	0.0155517	0.0160435	0.0156948	0.0156988	0.0158592	0.00538813	0.0164754	0.0169991	0.0167624	0.0165522	0.015712	0.016344	0.0163122	0.0174999	0.0156854	0.0157468	0.0165269	0.0171152	0.0171655	0.016975	0.0166406	0.016861	0.0168213	0.0164225	0.0168876	0.0157832	0.0168724	0.0167186	0.0154868	0.0155932	0.0167453
Carya_illinoinensis	0.249409	0.246738	0.257109	0.266196	0.21934	0.221698	0.191489	0.244994	0.239105	0.245573	0.208038	0.213443	0.23467	0.258294		0.014169	0.0146375	0.0150702	0.0151151	0.0153047	0.0155363	0.0151703	0.0154776	0.0153073	0.0164776	0.0176623	0.0170975	0.0170577	0.0153611	0.0156182	0.0169728	0.0177563	0.0153537	0.0155444	0.0164573	0.017656	0.0173593	0.0174217	0.0167366	0.0170005	0.0169091	0.0171948	0.0168549	0.0166509	0.0169222	0.0173746	0.0154223	0.0148314	0.0165263
Cucumis_sativus	0.286203	0.282609	0.292571	0.306818	0.261661	0.261661	0.230331	0.268182	0.255392	0.25256	0.265376	0.246871	0.258248	0.288	0.227326		0.0151454	0.0158528	0.0158926	0.0159549	0.0161609	0.0156688	0.0157507	0.0164116	0.0175851	0.0172514	0.0166285	0.0169121	0.0161231	0.0160711	0.016994	0.0175989	0.0159555	0.0161315	0.0163965	0.0177146	0.017012	0.017106	0.0173752	0.0173436	0.0173617	0.0167845	0.0167389	0.0163913	0.0170863	0.0166859	0.0161309	0.0157691	0.0166261
Fragaria_x_ananassa	0.257506	0.25463	0.261272	0.277011	0.249712	0.247411	0.219793	0.23908	0.24023	0.232987	0.163218	0.24424	0.246544	0.278291	0.225806	0.272727		0.0149201	0.014938	0.0149902	0.0152653	0.0149786	0.015685	0.0150162	0.016583	0.0166284	0.0163359	0.0171346	0.0151125	0.0166288	0.0164079	0.0172525	0.0151748	0.0150351	0.016359	0.0172102	0.0166085	0.0165546	0.0166482	0.0169674	0.0171895	0.0164735	0.0171109	0.0159807	0.0166856	0.0168764	0.014896	0.0143746	0.0166353
Brachypodium_sylvaticum	0.332566	0.331409	0.343318	0.354691	0.350172	0.353617	0.335253	0.35132	0.340596	0.344074	0.357143	0.341379	0.352874	0.356401	0.328571	0.342529	0.361628		0.00415203	0.00947172	0.0114412	0.00963597	0.0153825	0.0164943	0.0164853	0.0166363	0.0163234	0.0163391	0.0116134	0.0156285	0.0163325	0.0168735	0.0113856	0.0115517	0.0160733	0.0169368	0.0167683	0.0169273	0.017109	0.0171362	0.0165555	0.0170591	0.0167668	0.0151373	0.0164344	0.0167204	0.0121024	0.011389	0.0158496
Brachypodium_distachyon	0.334483	0.334487	0.346375	0.357714	0.349771	0.353211	0.336018	0.352064	0.342497	0.343678	0.356732	0.344432	0.355913	0.354839	0.326992	0.344432	0.361208	0.0159817		0.00925226	0.0114525	0.00940056	0.0154888	0.0165696	0.0165072	0.0166492	0.016305	0.0164065	0.0114792	0.0156932	0.0163278	0.0170055	0.0112385	0.0113321	0.0162349	0.0170108	0.0167894	0.0169467	0.0172335	0.0173472	0.0167032	0.0171157	0.0168304	0.0150563	0.0164758	0.0167082	0.0118928	0.0113856	0.0158987
Triticum_aestivum	0.341176	0.338824	0.344706	0.349412	0.344746	0.348288	0.329009	0.353357	0.34	0.339243	0.356132	0.343566	0.350236	0.351896	0.323565	0.338843	0.357396	0.0915493	0.0880282		0.0115275	0.00580097	0.015566	0.0168192	0.016461	0.0170962	0.0162759	0.0161748	0.0120918	0.0163764	0.0167753	0.0171025	0.0119288	0.0119844	0.0159934	0.0170037	0.0169119	0.0169349	0.0173597	0.0173991	0.0168281	0.0174466	0.0171766	0.0152554	0.0166029	0.0168414	0.0127502	0.0115894	0.0160281
Sorghum_bicolor	0.337169	0.336028	0.33871	0.34897	0.355913	0.359357	0.339839	0.353211	0.345934	0.346375	0.361653	0.345977	0.344828	0.346774	0.33969	0.350575	0.359954	0.142365	0.146789	0.145711		0.011798	0.0160375	0.0167024	0.0169506	0.0167478	0.0162757	0.0163804	0.00898014	0.016257	0.0166236	0.0166662	0.00815857	0.00791762	0.015627	0.017287	0.0170952	0.0170985	0.0170296	0.0169749	0.0163783	0.0168485	0.0167472	0.0150068	0.0159437	0.0163341	0.0126424	0.0109155	0.0159812
Hordeum_vulgare	0.344867	0.342593	0.351039	0.360092	0.35443	0.357883	0.338337	0.360184	0.354023	0.348328	0.364896	0.353687	0.357143	0.363006	0.333731	0.35023	0.362471	0.0881007	0.0823799	0.0316901	0.149597		0.0157653	0.0167379	0.0163473	0.0171028	0.0163022	0.0160975	0.0117937	0.0160206	0.0167204	0.0168476	0.0117039	0.0120233	0.0161495	0.0169431	0.0169751	0.0170018	0.0171741	0.0173151	0.0165932	0.0171204	0.016861	0.0151024	0.0164037	0.0164969	0.0130344	0.0118937	0.0158584
Nymphaea_colorata	0.396119	0.391753	0.392449	0.397727	0.381549	0.381549	0.369143	0.38041	0.395904	0.389269	0.398857	0.380844	0.383124	0.392	0.369976	0.371722	0.397229	0.373853	0.373425	0.352594	0.366972	0.366667		0.0176245	0.0173318	0.0169692	0.015716	0.0169323	0.0156741	0.0163906	0.0166722	0.0175268	0.0156787	0.0160141	0.0173871	0.0176645	0.0174129	0.0176422	0.0171998	0.0171853	0.0170276	0.0173594	0.0175875	0.0162311	0.0166941	0.017351	0.0156854	0.0153421	0.0174113
Solanum_lycopersicum	0.230408	0.233542	0.242947	0.238245	0.19906	0.202194	0.202512	0.206573	0.211599	0.207874	0.210361	0.208791	0.213166	0.0187793	0.194719	0.237421	0.228346	0.286846	0.286846	0.293651	0.273734	0.293651	0.327559		0.0186757	0.01838	0.0189977	0.0197693	0.0164322	0.0177063	0.0189113	0.0206792	0.0167594	0.0165605	0.0186087	0.0207544	0.0201798	0.0199994	0.0191716	0.0192953	0.0197815	0.0203308	0.0196926	0.0189929	0.0203208	0.0193038	0.0168071	0.0169719	0.0185793
Vitis_vinifera	0.403823	0.402878	0.412679	0.408551	0.420238	0.422619	0.405244	0.405244	0.421615	0.421429	0.426698	0.410226	0.416667	0.415072	0.381953	0.416667	0.433213	0.417767	0.413669	0.405672	0.42994	0.419976	0.40882	0.355848		0.0171888	0.0169512	0.0168959	0.0165883	0.0168091	0.0160499	0.0177597	0.0164843	0.0169075	0.0163957	0.0170255	0.0177893	0.0177738	0.017248	0.0172141	0.0168792	0.0171384	0.0175353	0.0162445	0.0162774	0.0175904	0.0157797	0.016805	0.0176954
Panicum_hallii	0.43539	0.436916	0.431235	0.436343	0.422093	0.422093	0.407925	0.424419	0.428074	0.427241	0.437063	0.407451	0.412107	0.42093	0.404589	0.422584	0.421176	0.388565	0.389277	0.376499	0.37923	0.382456	0.401858	0.360129	0.442961		0.0171012	0.0177253	0.016819	0.0158672	0.0168639	0.0174708	0.0165665	0.016969	0.0123668	0.0169034	0.018276	0.0179931	0.0179349	0.0177961	0.0164804	0.0173642	0.0174615	0.0163887	0.0168004	0.0171221	0.0167007	0.0171957	0.013553
Ceratopteris_richardii	0.498829	0.497062	0.494131	0.509324	0.507585	0.507585	0.509368	0.504673	0.513419	0.51171	0.5	0.494159	0.497076	0.508792	0.493976	0.509346	0.489336	0.494712	0.496479	0.488513	0.499412	0.4947	0.507585	0.438312	0.499395	0.513674		0.0171062	0.0167142	0.0159541	0.0169422	0.0179345	0.0161701	0.0162315	0.0157523	0.0174104	0.0161519	0.0161669	0.0178781	0.0178624	0.0176377	0.0182542	0.0180504	0.0166049	0.0173992	0.0175304	0.0159172	0.0158126	0.0170681
Marchantia_polymorpha	0.51555	0.516206	0.513772	0.517241	0.504762	0.503571	0.502994	0.512515	0.504172	0.508353	0.507177	0.501788	0.504773	0.521531	0.489467	0.514934	0.518116	0.522103	0.527446	0.506765	0.516746	0.518563	0.515476	0.448445	0.525153	0.53715	0.489104		0.0166863	0.0160648	0.0173364	0.0167584	0.0161835	0.01635	0.0164312	0.0165937	0.0166453	0.0162965	0.0181185	0.0179942	0.0175316	0.0173679	0.0174039	0.0175339	0.0170303	0.0170263	0.0161831	0.0165298	0.0173918
Setaria_italica	0.332948	0.331787	0.337963	0.344828	0.356401	0.356401	0.334487	0.345622	0.341772	0.337572	0.352941	0.339492	0.338337	0.341435	0.326165	0.340647	0.356977	0.137097	0.13809	0.147406	0.0791284	0.144342	0.361751	0.271429	0.413959	0.368113	0.493506	0.514423		0.0158048	0.0166632	0.0167778	0.00824146	0.0087097	0.0161727	0.0168224	0.0169668	0.0169229	0.017235	0.0171749	0.0165859	0.017405	0.0169025	0.0151359	0.0158005	0.0170082	0.0123817	0.0110762	0.0160512
Zostera_marina	0.399083	0.397008	0.402299	0.409817	0.402746	0.402746	0.384615	0.385584	0.404571	0.408935	0.400689	0.390607	0.389462	0.383908	0.389087	0.398625	0.403712	0.389401	0.393556	0.377962	0.380184	0.391455	0.400916	0.312796	0.441001	0.424065	0.518129	0.519093	0.378472		0.0174669	0.0168919	0.0158738	0.0159978	0.0159811	0.0174177	0.0181307	0.0179508	0.0164661	0.0162269	0.016978	0.0169485	0.0170588	0.0163757	0.0165802	0.0172968	0.0151145	0.0153837	0.0160561
Cinnamomum_kanehirae	0.43432	0.432304	0.439573	0.436471	0.441038	0.441038	0.446281	0.446281	0.454118	0.440378	0.453365	0.447585	0.450472	0.445498	0.440636	0.448113	0.452267	0.436385	0.437055	0.413919	0.442467	0.431466	0.428571	0.387889	0.339307	0.472356	0.531737	0.546341	0.430274	0.469267		0.0174301	0.0167172	0.0166927	0.0166174	0.0174121	0.0174924	0.0176743	0.0170952	0.0171556	0.0171455	0.0175677	0.0170307	0.0169148	0.0166793	0.0169791	0.015922	0.0164932	0.0170925
Spinacia_oleracea_Spov	0.572693	0.576142	0.579747	0.576633	0.557935	0.555416	0.559194	0.562972	0.567839	0.579545	0.581132	0.551072	0.556818	0.575032	0.553525	0.571788	0.579545	0.566919	0.568726	0.557419	0.561006	0.565823	0.569811	0.532423	0.561198	0.574359	0.560102	0.543702	0.558786	0.567465	0.592258		0.0160998	0.0164949	0.0171837	0.0173488	0.0170964	0.0167851	0.0173431	0.0174155	0.0175316	0.0179519	0.0177194	0.017457	0.0188504	0.0176965	0.0169364	0.0164036	0.0169449
Zea_mays_ZmFLR1	0.33871	0.337572	0.346021	0.355097	0.36092	0.36092	0.334483	0.347876	0.34633	0.347926	0.356322	0.344074	0.339471	0.352941	0.344869	0.345224	0.349942	0.150575	0.152698	0.152941	0.0605714	0.15553	0.361653	0.283228	0.423261	0.376168	0.490588	0.516168	0.0803674	0.378316	0.435867	0.564232		0.00700107	0.0156909	0.0168086	0.0167519	0.0166573	0.0173707	0.0172456	0.0163456	0.0167722	0.0164633	0.0152059	0.015985	0.0162121	0.0128483	0.0111688	0.0161374
Zea_mays_ZmFLR2	0.340647	0.339513	0.349133	0.357061	0.355991	0.357143	0.334101	0.345224	0.347126	0.347575	0.355991	0.346021	0.343714	0.346821	0.336918	0.347174	0.355401	0.150748	0.152874	0.159011	0.0595647	0.160323	0.364787	0.273016	0.421369	0.374707	0.485849	0.513806	0.0804598	0.381503	0.438095	0.560606	0.0515464		0.0160548	0.0169119	0.0169482	0.0169219	0.0173329	0.0173069	0.0162794	0.017305	0.0168257	0.0149395	0.0162216	0.0162892	0.0128337	0.0112231	0.0162855
Zea_mays_ZmFLR3	0.438717	0.43908	0.438073	0.444698	0.438717	0.441008	0.407577	0.437572	0.441143	0.437428	0.442021	0.426606	0.423826	0.441379	0.413793	0.430046	0.427578	0.384793	0.38435	0.379433	0.394009	0.386836	0.425459	0.388626	0.450957	0.172654	0.526439	0.553957	0.385417	0.43038	0.479858	0.565823	0.387543	0.390751		0.0168474	0.0175513	0.0174223	0.0174092	0.0172366	0.0162156	0.0173042	0.0173701	0.0157485	0.0167061	0.0174504	0.0155495	0.016289	0.0131259
Zea_mays_ZmFLR4	0.445498	0.445368	0.448931	0.463443	0.456368	0.456368	0.459268	0.44392	0.462898	0.457447	0.469894	0.458726	0.465171	0.454976	0.43681	0.447991	0.466192	0.461263	0.455952	0.452439	0.460261	0.461171	0.437352	0.402936	0.368421	0.495181	0.536615	0.567766	0.445769	0.480473	0.406659	0.587404	0.450119	0.455952	0.501188		0.0157113	0.0156481	0.01628	0.0163086	0.0169932	0.0171836	0.0173467	0.0157998	0.0161708	0.0172486	0.0170671	0.0173872	0.0166885
Zea_mays_ZmFLR5	0.480611	0.474057	0.482921	0.481871	0.497658	0.501171	0.496487	0.485948	0.501754	0.494712	0.516393	0.493567	0.495316	0.488235	0.477467	0.480047	0.489387	0.476359	0.473436	0.466102	0.482353	0.473934	0.465416	0.448947	0.40241	0.509569	0.543713	0.570732	0.469267	0.508235	0.427718	0.607417	0.466431	0.476978	0.518257	0.313539		0.0090056	0.0173762	0.0174286	0.0170161	0.0168245	0.0177434	0.015916	0.0163731	0.0170869	0.0169704	0.0171785	0.0180961
Zea_mays_ZmFLR6	0.482477	0.475967	0.485948	0.487209	0.500582	0.50291	0.499418	0.491269	0.505814	0.498832	0.514552	0.489535	0.491269	0.497076	0.48063	0.487748	0.491784	0.484136	0.481221	0.474128	0.488889	0.480565	0.475524	0.459807	0.414371	0.513674	0.55	0.575758	0.475911	0.512281	0.436385	0.60737	0.473068	0.482394	0.523419	0.311243	0.0781797		0.0170892	0.0171832	0.017063	0.0169248	0.0173133	0.0155506	0.0164856	0.0169354	0.0169175	0.0171994	0.0179881
Zea_mays_ZmFLR7	0.559951	0.564516	0.559406	0.554187	0.574416	0.575646	0.574257	0.566667	0.575123	0.581481	0.569307	0.573366	0.578298	0.576543	0.55527	0.575309	0.570537	0.548826	0.548826	0.550063	0.558714	0.549505	0.569496	0.52437	0.563452	0.58625	0.584788	0.557089	0.557764	0.592317	0.579874	0.545455	0.565594	0.561338	0.563975	0.574655	0.58625	0.57875		0.00675224	0.0170176	0.0174412	0.0179174	0.0168748	0.0169564	0.0176627	0.0173918	0.0172771	0.017058
Zea_mays_ZmFLR8	0.569853	0.573186	0.566871	0.562882	0.579268	0.580488	0.577914	0.571603	0.579976	0.585067	0.576687	0.577017	0.581907	0.577723	0.56051	0.583843	0.576733	0.554736	0.554054	0.556818	0.561425	0.554871	0.571429	0.525	0.566751	0.591304	0.5886	0.563046	0.560494	0.597052	0.587282	0.556136	0.567036	0.565271	0.571429	0.577114	0.590571	0.585608	0.0405904		0.016689	0.0175738	0.0178943	0.0167992	0.0169991	0.0177307	0.0175313	0.0171026	0.016816
Zea_mays_ZmFLR9	0.573913	0.573566	0.579602	0.580247	0.571782	0.569307	0.570186	0.569307	0.584672	0.595297	0.583851	0.563817	0.558313	0.578164	0.567394	0.571252	0.582707	0.573913	0.578164	0.5621	0.574627	0.574097	0.57602	0.525424	0.569604	0.567465	0.571069	0.558491	0.5725	0.58933	0.591888	0.409149	0.579078	0.579276	0.574097	0.573418	0.598485	0.604271	0.539457	0.54359		0.0174791	0.0173858	0.0173455	0.0172605	0.017325	0.0161115	0.0165981	0.0164363
Zea_mays_ZmFLR10	0.575871	0.574282	0.571072	0.57302	0.566832	0.568069	0.559701	0.563275	0.569839	0.576733	0.571429	0.570012	0.568238	0.564356	0.55871	0.565757	0.563363	0.554863	0.554172	0.549422	0.562889	0.5625	0.566832	0.516295	0.557522	0.578419	0.567127	0.555276	0.564456	0.586849	0.577889	0.514667	0.568579	0.56804	0.57606	0.587202	0.590452	0.594221	0.47601	0.483061	0.516883		0.0179799	0.0170502	0.0170761	0.017157	0.0170504	0.0171751	0.0169761
Zea_mays_ZmFLR11	0.585185	0.587361	0.587145	0.586716	0.600985	0.603448	0.592089	0.605425	0.589176	0.588889	0.590853	0.589396	0.595561	0.597531	0.590793	0.604192	0.596996	0.576208	0.576733	0.564885	0.579926	0.572671	0.594096	0.563973	0.578745	0.615094	0.584481	0.582071	0.579078	0.597033	0.611392	0.489199	0.579404	0.580846	0.609181	0.61597	0.60101	0.607277	0.564827	0.569975	0.438287	0.540856		0.0179265	0.0172376	0.0173702	0.0167184	0.0169173	0.0179296
Zea_mays_ZmFLR12	0.586375	0.590743	0.581707	0.589588	0.579903	0.578692	0.590303	0.578182	0.584746	0.586877	0.598788	0.582524	0.582017	0.575942	0.564394	0.589307	0.595122	0.579976	0.582927	0.581047	0.582017	0.583843	0.59322	0.526403	0.56125	0.588889	0.595823	0.566959	0.578755	0.579781	0.581165	0.58399	0.579587	0.586375	0.594628	0.606658	0.606922	0.6133	0.597716	0.598742	0.582361	0.587484	0.60103		0.0161393	0.0170135	0.0150351	0.0151657	0.0160367
Zea_mays_ZmFLR13	0.602641	0.601205	0.599278	0.593787	0.594498	0.595694	0.603365	0.6	0.593301	0.594724	0.602641	0.598802	0.59952	0.584634	0.596513	0.61271	0.609697	0.591566	0.593261	0.588089	0.589157	0.591787	0.606205	0.53719	0.589617	0.599269	0.600728	0.591133	0.588378	0.600962	0.589242	0.598958	0.591566	0.59228	0.608434	0.5978	0.609069	0.60928	0.579874	0.587282	0.591315	0.604035	0.591083	0.481121		0.0168971	0.0166077	0.0160092	0.0164535
Zea_mays_ZmFLR14	0.606742	0.605493	0.595	0.596774	0.606965	0.608209	0.616915	0.606965	0.60794	0.60523	0.623134	0.611457	0.61596	0.624378	0.603093	0.603985	0.61	0.609238	0.612219	0.598475	0.609938	0.603254	0.602484	0.589916	0.60641	0.615385	0.617907	0.593393	0.609238	0.615193	0.626904	0.57405	0.616149	0.610212	0.61875	0.624842	0.617535	0.619949	0.596378	0.594872	0.564369	0.585398	0.567183	0.607465	0.619231		0.0167697	0.0168454	0.017452
Oryza_sativa_japonica_OsFLR1	0.35132	0.349078	0.355172	0.355023	0.366552	0.368843	0.341379	0.352806	0.344394	0.342135	0.358621	0.347477	0.348624	0.35443	0.335315	0.33945	0.354988	0.163242	0.163056	0.165493	0.172967	0.177346	0.370709	0.291139	0.422754	0.388824	0.494725	0.519666	0.165708	0.390805	0.437722	0.562972	0.174312	0.172414	0.398851	0.461356	0.470519	0.479484	0.555556	0.561963	0.578686	0.549751	0.585909	0.591961	0.592548	0.613948		0.0121599	0.0161814
Oryza_sativa_japonica_OsFLR2	0.336018	0.336028	0.339862	0.345538	0.350172	0.35132	0.334101	0.343284	0.341743	0.33832	0.358295	0.34023	0.341379	0.355991	0.32619	0.33908	0.359302	0.128	0.128995	0.13866	0.132032	0.150057	0.370413	0.288431	0.415366	0.376457	0.490012	0.516129	0.133641	0.382488	0.429251	0.558081	0.135632	0.135788	0.385945	0.454112	0.477541	0.484136	0.549505	0.559656	0.573913	0.555417	0.578686	0.587302	0.585542	0.605985	0.15411		0.0161789
Oryza_sativa_japonica_OsFLR3	0.42093	0.42007	0.420256	0.425926	0.420441	0.421603	0.414435	0.413473	0.426419	0.420256	0.427241	0.415116	0.413473	0.414634	0.404101	0.422093	0.419506	0.375291	0.374854	0.360048	0.367133	0.363318	0.403712	0.361022	0.429091	0.227538	0.524941	0.541363	0.364169	0.395566	0.444712	0.583653	0.369895	0.372664	0.233179	0.471084	0.48865	0.495249	0.582609	0.590123	0.572327	0.581977	0.605263	0.597291	0.602673	0.61461	0.39186	0.362049
Oryza_sativa_japonica_OsFLR4	0.479419	0.481166	0.482424	0.479518	0.475212	0.47763	0.467879	0.471584	0.477684	0.476364	0.478788	0.46247	0.46312	0.475787	0.453518	0.474576	0.479804	0.45267	0.452121	0.436409	0.444175	0.442822	0.45959	0.423012	0.459698	0.332928	0.55679	0.569797	0.431707	0.449575	0.482544	0.60502	0.439854	0.439708	0.336155	0.503137	0.533416	0.536946	0.608527	0.612613	0.605229	0.591623	0.626132	0.598456	0.614702	0.645752	0.449153	0.441748	0.270859
Oryza_sativa_japonica_OsFLR5	0.473812	0.47555	0.473171	0.48	0.465937	0.46837	0.457317	0.465937	0.472087	0.468293	0.476829	0.460414	0.461071	0.471376	0.451572	0.466504	0.463054	0.444444	0.446341	0.432873	0.435897	0.440636	0.462379	0.418089	0.465823	0.338217	0.557764	0.579821	0.430675	0.45599	0.493734	0.609562	0.43154	0.431373	0.352369	0.506936	0.533582	0.538366	0.608583	0.612694	0.609211	0.596838	0.610677	0.606218	0.618622	0.645204	0.443362	0.426129	0.294046
Oryza_sativa_japonica_OsFLR6	0.443654	0.447087	0.447087	0.459268	0.453365	0.454545	0.465089	0.447991	0.471698	0.465089	0.468713	0.459268	0.462175	0.456161	0.441032	0.458629	0.470937	0.457041	0.451728	0.448107	0.463183	0.456938	0.433136	0.399674	0.379641	0.490361	0.533654	0.54401	0.449881	0.478673	0.410012	0.592021	0.45541	0.453571	0.49346	0.174528	0.342857	0.336892	0.57591	0.579602	0.581218	0.573935	0.611182	0.589396	0.5978	0.612944	0.459524	0.456496	0.465704
Oryza_sativa_japonica_OsFLR7	0.579976	0.584559	0.581395	0.580802	0.582017	0.582017	0.581509	0.576642	0.578372	0.580488	0.583942	0.571255	0.565854	0.572993	0.570342	0.592683	0.594595	0.58701	0.588739	0.577358	0.579976	0.587224	0.584447	0.520799	0.565707	0.589109	0.569667	0.561558	0.579141	0.585575	0.574969	0.571995	0.578755	0.581907	0.588235	0.587871	0.613383	0.612624	0.601274	0.599747	0.579974	0.58493	0.589147	0.456098	0.300733	0.613489	0.575795	0.575275	0.585185
Oryza_sativa_japonica_OsFLR8	0.575275	0.580882	0.566871	0.572473	0.572473	0.572473	0.576829	0.564634	0.570037	0.570905	0.584146	0.567766	0.56846	0.566015	0.559085	0.57824	0.579141	0.561963	0.563725	0.56391	0.557998	0.563346	0.573512	0.511667	0.555975	0.579926	0.566667	0.566751	0.552147	0.566176	0.577307	0.580475	0.554335	0.561125	0.578624	0.593052	0.6	0.606436	0.596178	0.596713	0.582245	0.585366	0.591731	0.171324	0.483436	0.591969	0.578947	0.566871	0.584672
Oryza_sativa_japonica_OsFLR9	0.569667	0.574257	0.564895	0.56319	0.585784	0.58701	0.583231	0.576876	0.585276	0.587946	0.58693	0.581081	0.584256	0.586716	0.569782	0.584256	0.580324	0.551852	0.549938	0.550891	0.569136	0.553218	0.578431	0.536256	0.571429	0.599751	0.575871	0.57125	0.569479	0.6	0.587719	0.553219	0.577256	0.57302	0.578686	0.573217	0.591022	0.593516	0.177559	0.185276	0.542526	0.476788	0.575641	0.591139	0.591479	0.594839	0.567734	0.55679	0.594293
Oryza_sativa_japonica_OsFLR10	0.567534	0.56592	0.563975	0.559803	0.561036	0.563502	0.557072	0.555006	0.5709	0.574599	0.562577	0.565432	0.564895	0.567901	0.556555	0.559951	0.565707	0.556522	0.555831	0.546735	0.56646	0.560399	0.563502	0.517949	0.559899	0.584481	0.565	0.563204	0.565543	0.587145	0.577694	0.515957	0.570896	0.571606	0.58209	0.578223	0.59473	0.599749	0.484277	0.49	0.509702	0.152898	0.536176	0.594904	0.611809	0.582031	0.555143	0.55335	0.583021
Oryza_sativa_japonica_OsFLR11	0.60799	0.603254	0.60625	0.602978	0.600249	0.601494	0.60274	0.614428	0.602978	0.600249	0.616915	0.596513	0.59601	0.61194	0.597938	0.606476	0.61	0.604245	0.604738	0.589809	0.598259	0.598248	0.62236	0.559865	0.601793	0.626263	0.624526	0.603822	0.60125	0.624688	0.624365	0.594488	0.60523	0.602996	0.62375	0.626109	0.616264	0.618687	0.589378	0.584082	0.592978	0.59322	0.591969	0.627907	0.62677	0.416141	0.60523	0.600998	0.61461
Oryza_sativa_japonica_OsFLR12	0.604218	0.603985	0.598259	0.598765	0.606436	0.607673	0.616149	0.610149	0.608642	0.610149	0.617866	0.601485	0.609665	0.615099	0.601793	0.611386	0.599246	0.607453	0.609181	0.59411	0.604969	0.60274	0.606173	0.564407	0.607417	0.616834	0.607277	0.603034	0.60799	0.613861	0.612658	0.578534	0.608696	0.611457	0.612702	0.623574	0.614213	0.61461	0.585586	0.589286	0.563472	0.57772	0.58493	0.599483	0.597964	0.29597	0.605948	0.60794	0.608532
Oryza_sativa_japonica_OsFLR13	0.59176	0.591479	0.58375	0.589552	0.600746	0.600746	0.595506	0.599751	0.590062	0.592269	0.590512	0.592269	0.591022	0.60274	0.604651	0.600998	0.587642	0.577694	0.574468	0.560411	0.583229	0.565327	0.604478	0.562393	0.585052	0.620253	0.585859	0.583439	0.581132	0.61125	0.608418	0.481912	0.578223	0.582707	0.605263	0.604326	0.593393	0.603797	0.559846	0.567602	0.428571	0.537565	0.274436	0.60567	0.609415	0.560209	0.5825	0.571429	0.605793
Oryza_sativa_japonica_OsFLR14	0.637232	0.637126	0.637232	0.631079	0.639715	0.642093	0.635714	0.634524	0.640569	0.646007	0.64881	0.641667	0.640048	0.639286	0.640297	0.634524	0.649819	0.633652	0.634088	0.625917	0.636472	0.630383	0.628266	0.617264	0.617466	0.646489	0.649758	0.632353	0.634731	0.637232	0.632603	0.522013	0.637232	0.636364	0.639952	0.631258	0.63305	0.636034	0.58396	0.591304	0.478261	0.581864	0.521092	0.636816	0.62931	0.604798	0.632143	0.624105	0.635266
Oryza_sativa_japonica_OsFLR15	0.578164	0.577833	0.578882	0.580764	0.57602	0.574784	0.57072	0.573548	0.588889	0.598269	0.590571	0.568069	0.563817	0.584882	0.569231	0.576733	0.585732	0.579404	0.582404	0.569054	0.576398	0.580846	0.579012	0.531303	0.57398	0.574307	0.570352	0.557789	0.574282	0.5886	0.601266	0.416244	0.579602	0.581047	0.577114	0.575221	0.598991	0.604768	0.547804	0.551857	0.112069	0.506494	0.442065	0.586788	0.596939	0.563636	0.587871	0.581886	0.580402
Oryza_sativa_japonica_OsFLR16	0.581569	0.585	0.584788	0.586849	0.580124	0.578882	0.583541	0.587065	0.58933	0.596273	0.597257	0.588308	0.587065	0.582814	0.576973	0.579602	0.588161	0.57625	0.575531	0.564827	0.585	0.572682	0.568238	0.534014	0.571245	0.580482	0.565657	0.566879	0.576633	0.58406	0.602548	0.456633	0.579474	0.580928	0.58625	0.592122	0.574144	0.579345	0.547927	0.554557	0.35375	0.543677	0.452949	0.601562	0.602828	0.57199	0.577307	0.57875	0.578283
[truncated: 13 more columns]

## Sheet: Caption
Table. Estimates of Evolutionary Divergence between Sequences
The number of amino acid differences per site from between sequences are shown. Standard error estimate(s) are shown above the diagonal. The analysis involved 62 amino acid sequences. All positions with less than 50% site coverage were eliminated. That is, fewer than 50% alignment gaps, missing data, and ambiguous bases were allowed at any position. There were a total of 888 positions in the fina…
1. Kumar S., Stecher G., and Tamura K. (2016). MEGA7: Molecular Evolutionary Genetics Analysis version 7.0 for bigger datasets.Molecular Biology and Evolution 33:1870-1874.
Disclaimer: Although utmost care has been taken to ensure the correctness of the caption, the caption text is provided "as is" without any warranty of any kind. Authors advise the user to carefully check the caption prior to its use for any purpose and report any errors or problems to the authors immediately (www.megasoftware.net). In no event shall the authors and their employers be liable for a…
